# Supplementary material for: NIgPred: Class-Specific Antibody Prediction for Linear B-Cell Epitopes Based on Heterogeneous Features and Machine-Learning Approaches
Source: Viruses. 2021 Aug 3;13(8):1531. doi: 10.3390/v13081531 (PMC8402714; doi:10.3390/v13081531)
Supplement: Supplementary file 1 [file viruses-13-01531-s001.zip]

Archive with 2 entries (2 files):
- Supplementary Table S1.pdf
- Supplymentary File S1.pdf
